# Supplementary material for: Bacillus cereus T146 Enhances Wheat Salt Tolerance by Restructuring the Rhizosphere Microbiome and Activating TaPIN1‐Dependent Auxin Transport
Source: Plant Cell Environ. 2026 Apr 28;49(8):5703–19. doi: 10.1111/pce.70567 (PMC13353569; doi:10.1111/pce.70567)
Supplement: Supplementary file 2 — Supporting File 2 [file PCE-49-5703-s002.xlsx]

## Sheet: Sheet1
		Table. S1 List of primers used in this study
		Target gene	Purpose	Sequence (5’ to 3’)	Primer direction
		PLT3	qRT-PCR	TCGGTCATCATCAACTTC	Forward
				ACTGCTGAATTAGGACAG	Reverse
		PLT7	qRT-PCR	CATCCTCTGACCATAACC	Forward
				GGTGGTAATAGAGAACTGAA	Reverse
		GLV6	qRT-PCR	CTCCAACATCTTCTCTACA	Forward
				CATCCTTAGATTTTCCTGAAG	Reverse
		BDL	qRT-PCR	CTGCTGAATCTTCCTCTC	Forward
				GCTCATCATTCTTCACAAC	Reverse
		UBC	qRT-PCR	CTGCGACTCAGGGAATCTTCTAA	Forward
				TTGTGCCATTGAATTGAACCC	Reverse
		16S rRNA	PCR	AGAGTTTGATCCTGGCTCAG	Forward
				TACGACTTAACCCCAATCGC	Reverse
